# Supplementary material for: Structural and functional characterization of USP47 reveals a hot spot for inhibitor design
Source: Commun Biol. 2023 Sep 22;6:970. doi: 10.1038/s42003-023-05345-5 (PMC10516900; doi:10.1038/s42003-023-05345-5)
Supplement: Supplementary file 3 — Supplementary Data 1 [file 42003_2023_5345_MOESM3_ESM.xlsx]

## Sheet: Fig1a(MTT data)
P53+/+
	1	2	3	4
CONi	0.2984	0.5484	0.88	1.3576	0.0247245	0.0319108	0.062518	0.0231689
USP7i	0.3194	0.5276	0.817833	1.02483	0.00709225	0.0290396	0.0585335	0.0189464
USP47i	0.327	0.527	0.7565	0.9428	0.0329697	0.0315911	0.0251615	0.0228845
USP7i+USP47i	0.3074	0.4854	0.669	0.827333	0.0189947	0.0177144	0.0251396	0.0309079

## Sheet: Fig1b(colony number)
Colony formation
WT				AVERAGE	STDEV	TTEST				WT	AVERAGE	STDEV
CONi	348	320	325	331	14.9332					CONi	331	14.9332
USP7i	246	252	260	252.667	7.02377	0.00119305	0.000946628			USP7i	252.667	7.02377
USP47i	271	259	252	260.667	9.60902	0.00236406	0.00102622			USP47i	260.667	9.60902
Dbi	206	190	200	198.667	8.0829	0.000174299				USP7i+USP47i	198.667	8.0829

## Sheet: Fig1d(Q-PCR data)
HCT116 p53+/+
		USP7	USP47	TP53	CDKN1A
WT	CONi	1.00197	1.0001	1.00202	1.00115	0.0781242	0.0175052	0.0774858	0.0586725
	USP7i	0.633089	1.13089	1.173	1.42528	0.0146972	0.0042082	0.0280705	0.0455414
	USP47i	1.01702	0.509166	1.19338	1.53783	0.0282946	0.0226606	0.0481821	0.0405985
	USP7i+USP47i	0.654168	0.441576	1.16728	1.8367	0.0161621	0.0322238	0.0181264	0.0740773

## Sheet: Fig1e(MTT data)
P53-/-
	1	2	3	4
CONi	0.3218	0.5804	0.7708	1.2438	0.0539602	0.0190342	0.029626	0.0560107
USP7i	0.354	0.5644	0.8092	1.278	0.0356931	0.0372532	0.0721921	0.0627814
USP47i	0.306	0.559	0.8146	1.23467	0.0175071	0.0360347	0.0729507	0.0977255
USP7i+USP47i	0.346	0.5364	0.83225	1.2512	0.0154596	0.0100648	0.0998445	0.0292865
												(

## Sheet: Fig1f(colony number)
Colony formation
KO				AVERAGE	STDEV	TTEST				KO	AVERAGE	STDEV
CONi	353	367	370	363.333	9.07377					CONi	363.333	9.07377
USP7i	374	369	365	369.333	4.50925	0.363032	0.201157			USP7i	369.333	4.50925
USP47i	367	379	377	374.333	6.4291	0.161819	0.114668			USP47i	374.333	6.4291
Dbi	340	360	368	356	14.4222	0.497425				USP7i+USP47i	356	14.4222

## Sheet: Fig2c(Enzyme kinetics)
cUSP47CD
		0.55	1.09	2.19	4.375	8.75	17.5	35		0.55	1.09	2.19	4.375	8.75	17.5	35		0.55	1.09	2.19	4.375	8.75	17.5	35
				0.0590026	0.0189584	0.00876354	0.155011	0.00575656				0.0371248	0.101632	0.139631	0.110311	0.32768				0.0279257	0.0104269	0.159322	0.10957	0.326477		0.55
				0.111309	0.137218	0.20609	0.442053	0.364502				0.0982858	0.250711	0.33381	0.370117	0.669885				0.0815055	0.160459	0.361534	0.378756	0.746423		1.09
				0.175944	0.299743	0.404936	0.74812	0.751784				0.182295	0.374968	0.549489	0.62061	1.05437				0.164021	0.271661	0.551399	0.671551	1.15151		2.19	0.0585	0.0726	0.068
					0.416859	0.620277	1.0398	1.17286						0.714676	0.927631	1.47332					0.43691	0.756952	0.982289	1.54352		4.375	0.1356	0.1367	0.1391
						0.815654	1.34006	1.62539							1.23404	1.83566							1.2671	2.01081		8.75	0.2028	0.1941	0.1983
							1.63606	2.00269							1.4882	2.25288							1.52787	2.42941		17.5	0.2969	0.2795	0.2876
								2.42789							1.76891	2.59165								2.85531		35	0.411	0.3852	0.4207
								2.85305								2.98509								3.25404
								3.25839								3.40638
hUSP47CD-UBL12
		0.55	1.09	2.19	4.375	8.75	17.5	35		0.55	1.09	2.19	4.375	8.75	17.5	35		0.55	1.09	2.19	4.375	8.75	17.5	35		0.55
			0.043515	0.0105768	0.0448898	0.0143956	0.0994135	0.0207227			0.0296654	0.0300699	0.0788238	0.0431954	0.142171	0.0726797			0.0261973	0.0228622	0.0438403	0.0386637	0.112766	0.185152		1.09	0.036	0.042	0.035
			0.0794574	0.0866934	0.157812	0.152262	0.257847	0.20501			0.0854884	0.0977822	0.195468	0.183763	0.293533	0.301214			0.0654097	0.099669	0.155495	0.167175	0.275178	0.368691		2.19	0.066	0.064	0.071
			0.116259	0.146331	0.253713	0.28936	0.433246	0.406617			0.114588	0.141232	0.283256	0.297576	0.467755	0.506659			0.0960567	0.169084	0.262898	0.298158	0.438791	0.549778		4.375	0.103	0.095	0.107
				0.211536	0.355534	0.426383	0.578088	0.611226			0.145908	0.230466	0.366123	0.459317	0.613134	0.751707				0.23818	0.365107	0.436667	0.589833	0.716147		8.75	0.13	0.131	0.129
					0.464324	0.552028	0.741009	0.799414						0.575936	0.77165	0.955577						0.548086	0.760768	0.903032		17.5	0.138	0.147	0.139
						0.667509	0.88499	0.996465						0.688778	0.938627	1.15614						0.69376	0.92536	1.0933		35	0.147	0.165	0.135
						0.800073	1.02882	1.17548						0.833484	1.09547	1.38216						0.815094	1.0362	1.22937
							1.1804	1.3408							1.23339	1.59123							1.18575	1.39758
							1.30085	1.5226							1.37143	1.78058							1.30409	1.50376
							1.42968	1.64227							1.54395	1.92008							1.44038	1.65235
							1.55161	1.80394							1.61927	2.13245							1.54818	1.78383
							1.63013	1.93878							1.70615	2.25705							1.66558	1.88219
							1.75688	2.03808								2.37524							1.74673	1.97686
								2.15242								2.52969								2.05206
								2.24775								2.63717								2.09535
								2.32952								2.77965								2.20074
								2.4057								2.84716								2.28729
								2.48501								2.91928								2.33396
																3.00614
hUSP7CD
		1.09	2.19	4.375	8.75	17.5	35		1.09	2.19	4.375	8.75	17.5	35		1.09	2.19	4.375	8.75	17.5	35				1.09
			0.000634004	0.0098865	0.00311341	0.0836008	0.00176898			0.0010812	0.000693442	0.0895899	0.0519431	0.143053			0.00185956	0.0139877		0.0831451	0.0026747				2.19	0.014	0.014	0.016
			0.0198268	0.0472135	0.101395	0.185961	0.178325			0.0178342	0.0245167	0.199527	0.161776	0.254711			0.0177266	0.051326	0.0909881	0.210713	0.155059				4.375	0.027	0.027	0.029
			0.0273782	0.0793496	0.212938	0.267561	0.280773			0.0305369	0.0596105	0.300014	0.267663	0.341236			0.0318955	0.0707764	0.167179	0.315723	0.264419				8.75	0.045	0.042	0.038
			0.0454304	0.106697	0.30216	0.371255	0.41304			0.0484136	0.0820752	0.35282	0.403827	0.489454			0.0470946	0.102578	0.256208	0.450828	0.39655				17.5	0.076	0.077	0.068
			0.0570151	0.136059	0.357992	0.479692	0.53007			0.0632363	0.121517	0.398333	0.534437	0.572616			0.0651637	0.144126	0.334938	0.578441	0.498373				35	0.091	0.089	0.086
			0.0716227	0.157825	0.388098	0.605222	0.604945			0.0686423	0.143424	0.435295	0.671028	0.653621			0.0717019	0.162387	0.362427	0.777527	0.589024
			0.088503	0.189553	0.433786	0.712485	0.747593			0.0896578	0.166681	0.476001	0.806513	0.807002			0.0888653	0.183901	0.393439	0.927769	0.748716
			0.0974612	0.216767	0.481365	0.853387	0.824174			0.09184	0.205683	0.510252	0.858801	0.924055			0.0900031	0.219459	0.42178	0.947771	0.905893
			0.116003	0.233755	0.511455	0.958951	0.898472			0.108293	0.226639	0.555042	0.905808	1.0184				0.243288	0.450514	0.952206	1.04017
				0.275783	0.558193	0.988964	1.0274				0.246427	0.589284	0.962707	1.20355				0.253599	0.48985	1.00203	1.07973
				0.290314	0.597138	1.02644	1.12387				0.283558	0.597688	1.02129	1.35925				0.27271	0.525657	1.04234	1.17737
				0.312884	0.637423	1.08708	1.23186				0.301466	0.646998	1.06715	1.40784				0.325301	0.55599	1.10132	1.1496
				0.342597	0.674479	1.14778	1.36911				0.322428	0.699544	1.14834	1.49945				0.328861	0.601177	1.13826	1.1966
				0.369322	0.710419	1.21892	1.4778				0.359039	0.712717	1.16234	1.50218				0.351043	0.633503	1.17622	1.25081
				0.391636	0.74656	1.26246	1.46468				0.367711	0.745504	1.25579	1.52652				0.377974	0.676089	1.24633	1.2848
				0.403926	0.781874	1.3265	1.57741				0.40283	0.790694	1.29584	1.61034				0.389018	0.699471	1.27497	1.32691
					0.803162	1.36409	1.66506				0.427115	0.798622	1.34663	1.65179					0.723639	1.3548	1.36415
					0.857258	1.4328	1.62618					0.8526	1.39611	1.65053					0.769401	1.39799	1.41965
						1.49904	1.75015						1.44493	1.71013					0.796796	1.43591	1.4422
						1.53046	1.76319						1.48645	1.76835						1.44699

## Sheet: Fig2g(IC50_p50429)
cUSP47CD_IC50(p50429)					hUSP7CD_IC50(p50429)
50	4.2047	-1.497	-1.46078		50	-0.105802	4.10813	0.167771
25	7.06197	6.00086	6.38885		25	7.09098	10.8855	9.87054
12.5	11.2573	11.6652	7.47449		12.5	27.1827	22.6272	20.8324
6.25	22.9891	13.3082	13.4812		6.25	38.7945	40.2099	40.6044
3.125	24.7175	23.3806	22.8255		3.125	71.3504	67.6337	57.5758
1.5625	52.2747	47.6458	50.9074		1.5625	74.959	74.987	73.8186
0.78125	71.1398	64.5756	70.9586		0.78125	77.9479	82.6818	83.7217
0.390625	83.2326	71.1433	81.3617		0.390625	91.0824	90.6199	92.9181
0.195312	90.3402	70.9575	84.4737		0.195312	96.2093	93.9859	95.5805
0.0976562	86.3458	90.0141	90.4933		0.0976562	106.133	98.026	97.4275
0.0488281	100.458	94.8604	95.1269		0.0488281	96.1042	102.038	99.4529
0.0244141	105.699	98.3931	102.68		0.0244141	109.671	96.9068	93.429

## Sheet: Fig3b(ITC data)
cUSP47CDC97S+Ubiquitin
	DH	Injection volume (uL)	Xt	Mt	XMt	N오	DY	Fit
1	-12.0977	2	0	0.018	0.27313	-12097.7	-4.34535	-12093.4
2	-11.3009	2	0.00487	0.01782	0.54892	-11300.9	-29.8957	-11271
3	-9.3898	2	0.00969	0.01765	0.82736	-9389.8	72.4287	-9462.23
4	-6.35819	2	0.01446	0.01748	1.10847	-6358.19	-50.5215	-6307.67
5	-3.33962	2	0.01919	0.01731	1.39223	-3339.62	-57.4168	-3282.2
6	-1.49678	2	0.02386	0.01714	1.67866	-1496.78	144.868	-1641.65
7	-0.81641	2	0.02849	0.01697	1.96774	-816.409	89.4138	-905.823
8	-0.65233	2	0.03307	0.01681	2.25949	-652.326	-97.0771	-555.249
9	-0.31512	2	0.03761	0.01664	2.55389	-315.115	54.1069	-369.222
10	-0.27531	2	0.04209	0.01648	2.85096	-275.309	-14.5446	-260.764
11	-0.25298	2	0.04653	0.01632	3.15068	-252.976	-60.3272	-192.649
12	-0.274	2	0.05092	0.01616	3.45306	-274.001	-126.7	-147.301
13	-0.35672	2	0.05526	0.016	3.7581	-356.717	-241.042	-115.675
14	-0.33711	2	0.05956	0.01585	4.0658	-337.108	-244.337	-92.7707
15	0.0642	2	0.0638	0.01569	4.37616	64.1974	139.853	-75.6561
16		--	0.068	0.01554	--

## Sheet: Fig4b(Enzyme activity)
	cUSP47CD			cUSP47CDF165A			cUSP47CDW167A			cUSP47CDH179F			cUSP47CDH179A
min(0)	0	0	0	0	0	0	0	0	0	0	0	0	0	0	0
3	33.655	17.03	-8.88	0.967	1.215	1.518	-1.263	3.608	-0.136	22.718	10.154	22.796	78.135	28.496	19.417
6	62.229	45.75	12.994	1.465	2.041	13.61	11.526	-0.244	8.126	58.749	32.249	53.386	147.451	63.013	49.191
9	98.118	56.652	22.641	11.683	12.363	5.903	24.746	11.767	8.268	91.878	53.955	85.18	198.571	102.145	69.92
12	137.356	79.775	52.25	18.903	10.391	12.874	18.61	21.006	22.288	126.989	83.583	110.591	250.257	133.012	94.625
15	154.018	115.478	57.531	19.276	27	14.183	43.473	23.91	21.423	163.02	100.119	148.269	274.722	174.209	118.098
18	174.404	118.208	71.763	22.746	19.87	17.201	55.37	30.823	29.807	191.619	118.524	165.272	280.255	190.268	128.867
21	194.874	141.581	85.033	29.202	23.11	24.961	40.797	36.172	42.129	209.495	145.415	188.896	294.822	209.452	146.335
					`
	hUSP7CD			hUSP7CDF283A			hUSP7CDW285A			hUSP7CDH294F			hUSP7CDH294A
min(0)	0	0	0	0	0	0	0	0	0	0	0	0	0	0	0
3	9.527	-2.869	18.175	-7.087	-20.717	-9.386	45.71	22.75	30.212	26.962	14.341	7.501	159.75	98.191	150.887
6	30.303	17.489	20.57	-1.353	-9.211	-17.438	110.325	99.784	61.156	55.767	44.227	22.305	266.725	224.126	262.551
9	70.058	30.39	36.101	-0.153	-17.75	-28.444	159.083	143.654	112.514	97.758	57.058	53.108	334.142	296.854	344.478
12	73.726	49.932	62.696	0.524	-15.69	-18.181	203.237	186.39	161.967	121.926	95.35	94.494	345.551	339.124	381.565
15	95.251	71.827	74.252	-1.307	-7.906	-22.716	223.447	238.929	194.279	144.81	128.549	109.064	325.834	360.988	379.258
18	117.52	74.832	90.723	2.224	-20.035	-20.905	247.64	241.894	222.272	172.89	140.525	141.022	314.273	344.247	359.848
21	118.542	89.139	88.146	4.843	-14.781	-23.312	252.042	253.532	227.759	189.132	163.674	153.845	300.172	330.329	333.916

## Sheet: Fig4c(Enzyme kinetics)
USP47CDH178F
		0.55	1.09	2.19	4.375	8.75	17.5	35		0.55	1.09	2.19	4.375	8.75	17.5	35		0.55	1.09	2.19	4.375	8.75	17.5	35		0.55
			0.0653645	0.121925	0.110405	0.153779	0.10199	0.32552			0.00123779	0.0192596	0.00888599	0.177927	0.0638258	0.155789			0.0100045	0.0862509	0.0962242	0.0587951	0.0518936	0.0596582		1.09	0.057	0.079	0.064
			0.12253	0.317423	0.313539	0.377044	0.409582	0.663471			0.0804622	0.163968	0.157481	0.347905	0.264572	0.39219			0.0746678	0.256992	0.290467	0.252251	0.266202	0.441494		2.19	0	0.1447	0.1707
						0.573612	0.705862	0.939286					0.332112	0.502138	0.446676	0.694274					0.420248	0.430405	0.473126	0.778711		4.375	0.1835	0.1616	0.162
						0.819969	0.961316	1.2827						0.715569	0.687213	1.11655						0.657129	0.675803	1.12567		8.75	0.2195	0.1767	0.1973
							1.25474	1.76155							0.984352	1.48718							0.873092	1.53046		17.5	0.2906	0.2471	0.224
							1.57768	2.22623							1.25466	1.96063							1.15028	1.94697		35	0.4068	0.4075	0.4079
								2.62437							1.53091	2.42722							1.35764	2.47602
								3.18709								2.82557							1.64231	2.84362
																3.36547								3.32242
USP47CDH178A
		0.55	1.09	2.187	4.375	8.75	17.5	35		0.55	1.09	2.187	4.375	8.75	17.5	35		0.55	1.09	2.187	4.375	8.75	17.5	35		0.55
			0.0173518	0.00621735	0.0279554	0.145989	0.214416	0.187562			0.0329917	0.145847	0.097567	0.102819	0.0441971	0.216088			0.0317823	0.117931	0.060984	0.0539973	0.129088	0.183029		1.09	0.07	0.103	0.0799
			0.0877527	0.154679	0.194166	0.39083	0.463167	0.613312			0.136018	0.338403	0.28331	0.356129	0.304085	0.522661			0.111677	0.32517	0.263514	0.256041	0.418218	0.603586		2.187	0.1485	0	0
					0.418144	0.652703	0.798666	1.48609						0.621	0.648862	0.859056					0.503313	0.475318	0.758406	1.03686		4.375	0.1951	0.1857	0.2025
						0.908403	1.10904	2.11226						0.850397	0.92952	1.27591						0.708471	1.07256	1.49293		8.75	0.2549	0.2508	0.2183
							1.39587	2.75774							1.28078	1.65948							1.39249	1.9886		17.5	0.3013	0.3188	0.3213
							1.702	3.37309							1.6339	2.13366							1.73093	2.40791		35	0.6568	0.4198	0.4704
																2.57443								2.97963
																3.09525								3.47249
																3.51196
USP7CDH294F
		1.09	2.19	4.375	8.75	17.5	35		1.09	2.19	4.375	8.75	17.5	35		1.09	2.19	4.375	8.75	17.5	35
			0.0136934	0.0108998	0.00189352	0.061238	0.00414084			0.00613342	0.00221618	0.0234525	0.0366364	0.0420849			0.0209929	0.012397	0.00837791	0.0335428	0.0240186				1.09
			0.0397272	0.0447539	0.0757776	0.142473	0.10094			0.0295038	0.0465625	0.0916787	0.103708	0.13292			0.0449407	0.0563415	0.090289	0.114809	0.100594				2.19	0.023	0.021	0.021
			0.0619796	0.0646939	0.152345	0.224457	0.179599			0.0453228	0.0791033	0.17608	0.194362	0.214707			0.0736181	0.0608474	0.179686	0.221488	0.192986				4.375	0.032	0.031	0.033
			0.0821856	0.0945317	0.239235	0.319476	0.268659			0.0653562	0.0913674	0.262181	0.266279	0.303484			0.0818007	0.0966602	0.263443	0.300631	0.274645				8.75	0.053	0.049	0.045
				0.129543	0.301319	0.396895	0.350253			0.0933967	0.122151	0.307212	0.350222	0.385998				0.120115	0.290162	0.424177	0.358314				17.5	0.069	0.057	0.071
				0.169101	0.354318	0.495084	0.413153				0.144185	0.349526	0.416068	0.479712				0.158043	0.327967	0.534822	0.471481				35	0.075	0.075	0.076
				0.195019	0.381979	0.566865	0.525473				0.18781	0.387467	0.459489	0.588605				0.190849	0.359763	0.639155	0.569871
				0.224604	0.433701	0.645478	0.594583				0.215643	0.421791	0.507529	0.699703				0.226178	0.380536	0.666307	0.705129
				0.26451	0.462319	0.685319	0.703244				0.247021	0.47014	0.554377	0.799216				0.258178	0.414214	0.702762	0.796841
				0.29497	0.534064	0.736503	0.788616				0.291008	0.496853	0.585347	0.859959				0.312083	0.474694	0.747236	0.797492
					0.550785	0.796841	0.845764				0.319926	0.545713	0.641601	0.862299				0.350961	0.506133	0.775588	0.837191
					0.596513	0.834327	0.844242					0.586819	0.683725	0.898172					0.56138	0.84059	0.887422
							0.887116						0.753848	0.904636						0.875002	0.907144
							0.923563							0.966338							0.962506
USP7CDH294A
		1.09	2.19	4.375	8.75	17.5	35		1.09	2.19	4.375	8.75	17.5	35		1.09	2.19	4.375	8.75	17.5	35				1.09	0.025	0.021	0.02
		0.0172087	0.0613852	0.0950355	0.0575472	0.227656	0.17539		0.0253129	0.0166359	0.0793052	0.062357	0.0213959	0.177764		0.0211093	0.0102432	0.0090541	0.0739843	0.0318932	-0.214331				2.19	0.077	0.083	0.068
		0.0529988	0.173559	0.239755	0.201175	0.490668	0.570012		0.048006	0.123587	0.208535	0.197877	0.257705	0.612026		0.0393619	0.118117	0.143931	0.238476	0.2947	-0.00166473				4.375	0.142	0.149	0.132
		0.0632532	0.215561	0.379092	0.366497	0.731952	0.933936		0.070946	0.219122	0.376308	0.357946	0.517337	1.00453		0.0620198	0.190813	0.276447	0.406724	0.566946	0.278786				8.75	0.165	0.157	0.175
		0.0961026			0.549888	0.946608	1.25794		0.0898811	0.262366		0.507945	0.777145	1.32259		0.0819399	0.219447	0.40378	0.597622	0.817664	0.54834				17.5	0.217	0.228	0.21
		0.111002			0.691557	1.13175	1.45717		0.109188			0.685672	0.976629	1.57388		0.0966451	0.296869		0.770652	1.0678	0.775349				35	0.252	0.26	0.254
					0.879253	1.34398	1.67618					0.83745	1.19529	1.73156		0.121055				1.32453	0.976694
						1.55325	1.84551						1.41016	1.99002						1.55322	1.1435
						1.76559	2.00987						1.619	2.17279							1.2944
							2.26441							2.36073							1.44584
							2.5272							2.67122							1.62216
							2.79971							2.98009							1.82685
							3.15013							3.30051							2.04244
							3.47653														2.2826
																					2.53981
																					2.88341
																					3.06188
																					3.28373
																					3.36158
																					3.49455

[truncated: 5 more sheets: Fig4d(ITC data), Fig5d(Enzyme activity Ft671), Fig6b(ITC data), Supplemental Fig1a(Q-PCR data), Supplemental Fig1c (Q-PCR data ]
